# Supplementary material for: Plants with Antimicrobial Activity Growing in Italy: A Pathogen-Driven Systematic Review for Green Veterinary Pharmacology Applications
Source: Antibiotics (Basel). 2022 Jul 8;11(7):919. doi: 10.3390/antibiotics11070919 (PMC9311764; doi:10.3390/antibiotics11070919)
Supplement: Supplementary file 1 [file antibiotics-11-00919-s001.zip]

Archive with 1 entries (1 files):
- antibiotics-1727048-supplementary.pdf
